# Supplementary material for: Differential Effects of Losartan and Finerenone on Diabetic Remodeling, Oxidative Stress and ACE Activity in the Gastrointestinal Tract of Streptozotocin-Induced Diabetic Rats
Source: Int J Mol Sci. 2025 Jun 29;26(13):6294. doi: 10.3390/ijms26136294 (PMC12249876; doi:10.3390/ijms26136294)
Supplement: Supplementary file 1 [file ijms-26-06294-s001.zip]

Archive with 3 entries (3 files):
- S3_ARRIVE Guidelines.pdf
- S1_Supplementary Material_Videos.pdf
- S2_Supplementary Material_Welfare score.pdf
